# Supplementary material for: Development and Evaluation of a Nested PCR for Improved Diagnosis and Genetic Analysis of Peste des Petits Ruminants Virus (PPRV) for Future Use in Nascent PPR Eradication Programme
Source: Animals (Basel). 2021 Nov 5;11(11):3170. doi: 10.3390/ani11113170 (PMC8614562; doi:10.3390/ani11113170)
Supplement: Supplementary file 1 [file animals-11-03170-s001.zip]

Archive with 1 entries (1 files):
- animals-1424183-supplementary.xlsx
